# Supplementary material for: Biopsychosocial Determinants and Comorbid Risks of Obesity Among University Students: A Cross-Sectional Study
Source: Healthcare (Basel). 2025 Jul 18;13(14):1736. doi: 10.3390/healthcare13141736 (PMC12294840; doi:10.3390/healthcare13141736)
Supplement: Supplementary file 1 [file healthcare-13-01736-s001.zip]

Archive with 1 entries (1 files):
- healthcare-3692219-supplementary.pdf
